# Supplementary material for: NFIB–MLL1 complex is required for the stemness and Dlx5-dependent osteogenic differentiation of C3H10T1/2 mesenchymal stem cells
Source: J Biol Chem. 2023 Aug 24;299(10):105193. doi: 10.1016/j.jbc.2023.105193 (PMC10519831; doi:10.1016/j.jbc.2023.105193)
Supplement: Data S1 [file mmc2.xlsx]

## Sheet: SuppleData_Choi and Lee 2023_St
NFIB/MLL1 complex is required for the stemness and the Dlx5-dependent osteogenic differentiation of C3H10T1/2 mesenchymal stem cells
Janghyun Choi and Hansol Lee
Data S1. 162 NFIB/MLL1-dependent osteogenesis-associated genes (OAGs)
		shCtrl_D0 vs. shCtrl_D7		shCtrl_D7 vs. shNFIB_D7		shCtrl_D7 vs. shMLL1_D7
Symbol	ensembl_gene_id	logFC	FDR	logFC	FDR	logFC	FDR
Thrsp	ENSMUSG00000035686	5.68128	1.35e-35	-6.28704	2.17e-36	-10.8209	2.56e-35
Retn	ENSMUSG00000012705	9.90597	1.29e-24	-9.85097	1.25e-23	-9.72063	1.81e-20
B3galt2	ENSMUSG00000033849	5.72972	2.38e-12	-4.70765	1.87e-10	-8.68495	1.75e-10
Lrp3	ENSMUSG00000001802	2.93775	4.71e-07	-8.683	1.03e-11	-8.55284	1.13e-09
Cox8b	ENSMUSG00000025488	8.73792	1.26e-12	-8.683	1.03e-11	-8.55284	1.13e-09
Bhlhb9	ENSMUSG00000072964	2.05577	0.000177285	-8.56781	7.12e-11	-8.43768	7.79e-09
Aqp7	ENSMUSG00000028427	3.45234	4e-07	-8.40956	5.16e-10	-8.27947	6.03e-09
1500009L16Rik	ENSMUSG00000087651	1.71415	1.23e-10	-8.51514	4.59e-54	-8.25224	1.85e-48
Gm4767	ENSMUSG00000094076	4.94346	2.3e-07	-8.02897	8.72e-08	-7.899	6.63e-07
Nkd2	ENSMUSG00000021567	7.94685	8.62e-08	-4.70317	4.65e-06	-7.7621	3.29e-06
Lpl	ENSMUSG00000015568	7.53432	4.27e-83	-5.57261	6.33e-66	-7.72211	3.66e-75
Slc24a4	ENSMUSG00000041771	1.75172	0.0156006	-2.3082	0.00472691	-7.55668	1.65e-05
Slc36a2	ENSMUSG00000020264	11.0516	5.39e-43	-2.92552	1.73e-18	-7.54483	7.59e-35
Klhl6	ENSMUSG00000043008	3.57024	0.000192496	-7.57161	9.88e-06	-7.44184	4.91e-05
Srd5a2	ENSMUSG00000038541	3.44538	0.000500194	-2.78249	0.00348467	-7.31706	0.000146763
Prickle1	ENSMUSG00000036158	2.75291	0.00419523	-7.31009	8.42e-05	-7.18046	0.000422327
Slc22a17	ENSMUSG00000022199	3.52985	7.21e-28	-3.24602	4.98e-24	-7.02393	3.47e-41
Fndc5	ENSMUSG00000001334	6.85398	0.00101629	-6.79941	0.0021075	-6.67014	0.0062783
Igf1	ENSMUSG00000020053	1.38041	1.61e-09	-6.25909	2.48e-93	-6.36673	6.24e-91
Slc16a7	ENSMUSG00000020102	6.58195	8.09e-21	-1.11863	0.00607604	-6.21569	4.18e-17
Ppp1r1a	ENSMUSG00000022490	6.37353	0.0099761	-6.31915	0.0173035	-6.19037	0.0489118
Mrap	ENSMUSG00000039956	5.53075	7.77e-29	-6.38035	8.45e-30	-6.11018	1.69e-25
Cyp2e1	ENSMUSG00000025479	10.5349	5.62e-34	-6.37241	1.13e-29	-6.10223	2.27e-25
Kcne4	ENSMUSG00000047330	1.67898	1.67e-05	-6.36198	1.83e-18	-6.09921	6.5e-16
Wfdc21	ENSMUSG00000051748	2.96516	3.23e-07	-8.71041	6.38e-12	-5.25894	1.06e-08
Cfd	ENSMUSG00000061780	14.0901	5.87e-117	-6.54633	2.05e-91	-5.23996	6.04e-72
Zfp969	ENSMUSG00000095545	4.53172	9.98e-16	-3.63506	1.57e-12	-5.11128	3e-14
Cidec	ENSMUSG00000030278	12.4459	1.49e-73	-7.01252	2.01e-64	-4.99426	1.4e-47
Ndrg2	ENSMUSG00000004558	6.49079	6.27e-53	-5.71751	3.88e-47	-4.9872	8.7e-39
Cntfr	ENSMUSG00000028444	5.2082	1.25e-55	-2.36229	1.75e-19	-4.97247	2.69e-48
Igf2	ENSMUSG00000048583	3.41849	6.17e-07	-8.37571	8.5e-10	-4.92433	1.08e-06
Tspan18	ENSMUSG00000027217	2.22115	4.37e-20	-2.79354	2.6e-28	-4.85062	1.17e-56
Bmx	ENSMUSG00000031377	3.65883	4.26e-42	-4.2295	3.76e-49	-4.46855	6.64e-50
Prxl2b	ENSMUSG00000029059	1.04832	0.00916661	-4.32556	9.78e-14	-4.45361	2.21e-12
Gm3055	ENSMUSG00000094622	7.94685	8.62e-08	-7.89202	4.2e-07	-4.4408	0.000190406
Pik3ap1	ENSMUSG00000025017	2.2517	1.85e-05	-3.38542	7.42e-08	-4.38628	2.76e-08
Pnpla3	ENSMUSG00000041653	6.62332	2.6e-21	-9.70869	8.09e-22	-4.36958	4.04e-14
Arxes2	ENSMUSG00000048040	1.80591	0.0111664	-7.74069	2.06e-06	-4.28954	0.000469238
Srgn	ENSMUSG00000020077	2.38382	9.18e-11	-3.69636	9.25e-17	-4.14617	1.57e-16
Atp1a2	ENSMUSG00000007097	9.10281	1.19e-15	-3.66956	5.99e-10	-4.11094	1.37e-09
Ucp3	ENSMUSG00000032942	7.43478	1.98e-05	-3.27256	0.00168015	-3.92907	0.00180246
Gabbr1	ENSMUSG00000024462	2.98563	7.54e-39	-4.74482	1.7e-78	-3.80451	1.22e-55
Ccrl2	ENSMUSG00000043953	3.19133	1.52e-26	-4.59822	1.39e-37	-3.80035	5.16e-29
Plin1	ENSMUSG00000030546	11.9171	4.39e-61	-5.65127	2.13e-48	-3.74932	1.37e-30
Adamts8	ENSMUSG00000031994	9.91823	8.9e-25	-9.86323	8.86e-24	-3.73357	1.24e-13
Nkd1	ENSMUSG00000031661	2.64134	2.7e-09	-5.26605	2.15e-15	-3.72037	2.57e-10
Vit	ENSMUSG00000024076	6.19975	1.63e-16	-3.24183	4.41e-10	-3.63198	1.6e-09
Slc1a6	ENSMUSG00000005357	1.88261	0.00408127	-1.94144	0.0055916	-3.60753	0.000308761
Twist2	ENSMUSG00000007805	1.77039	1.71e-12	-2.8504	9.51e-26	-3.60205	8.38e-34
Ankef1	ENSMUSG00000074771	4.08776	5.93e-21	-2.20855	2.51e-09	-3.55225	5.69e-15
Slc25a48	ENSMUSG00000021509	10.0798	4.42e-27	-6.83598	3.13e-24	-3.5376	2.99e-14
Ism1	ENSMUSG00000074766	4.91473	2.78e-39	-2.6208	3.29e-18	-3.53535	5.46e-25
Mdfi	ENSMUSG00000032717	3.82191	2.01e-32	-6.93361	5.17e-49	-3.29321	2.47e-24
Kctd19	ENSMUSG00000051648	3.73545	2.3e-29	-2.47232	1.88e-16	-3.14274	4.57e-21
Sncg	ENSMUSG00000023064	1.17691	8.05e-07	-4.23476	8.68e-52	-3.06293	8.96e-32
Dusp26	ENSMUSG00000039661	2.98186	7.08e-05	-2.30358	0.00175003	-3.00251	0.00149176
Atp6v0d2	ENSMUSG00000028238	4.06824	1.42e-18	-5.33854	1.39e-21	-2.9905	1.52e-11
Cygb	ENSMUSG00000020810	2.41615	5.38e-13	-1.81713	5.46e-08	-2.9127	3.15e-14
Shroom3	ENSMUSG00000029381	2.57729	2.72e-12	-2.93916	1.36e-13	-2.8306	9.8e-12
Garnl3	ENSMUSG00000038860	2.68543	5.9e-29	-1.67654	2.12e-12	-2.77669	5.16e-29
Scrg1	ENSMUSG00000031610	5.3241	1.7e-09	-2.77401	2.86e-05	-2.75658	0.000155215
Zbtb16	ENSMUSG00000066687	13.3741	2.29e-97	-3.24115	3.05e-36	-2.7515	3.76e-27
Atp6v1c2	ENSMUSG00000020566	2.65344	1.33e-21	-4.51916	5.7e-40	-2.73583	1.81e-20
Slc2a4	ENSMUSG00000018566	4.94768	8.71e-17	-4.43957	7e-15	-2.73112	2.33e-08
Ubd	ENSMUSG00000035186	2.08898	0.000411186	-3.27603	3.98e-06	-2.6881	0.000331265
Trim67	ENSMUSG00000036913	8.39594	2.87e-10	-2.96275	1.37e-05	-2.6881	0.000331265
Gpd1	ENSMUSG00000023019	5.4083	9.1e-70	-3.63026	1.15e-42	-2.64998	1.17e-25
Apoe	ENSMUSG00000002985	6.55627	9.92e-108	-2.66618	5.09e-30	-2.64424	3.48e-29
Col9a2	ENSMUSG00000028626	5.84983	8.02e-22	-3.49011	1.85e-14	-2.63385	3.01e-09
Cyp2f2	ENSMUSG00000052974	7.74124	4.85e-83	-4.03294	1.02e-46	-2.61236	6.01e-24
Slc7a13	ENSMUSG00000041052	2.227	6.77e-06	-1.34561	0.00606204	-2.47214	2.54e-05
Tnfrsf21	ENSMUSG00000023915	5.6443	2.95e-86	-2.84101	1.99e-32	-2.45176	8.96e-25
Mep1a	ENSMUSG00000023914	2.62388	1.02e-17	-1.37348	4.71e-06	-2.3947	1.57e-13
Lgals12	ENSMUSG00000024972	9.3401	6.41e-18	-5.17765	1.63e-14	-2.38737	2.51e-06
C4b	ENSMUSG00000073418	4.95506	3.62e-85	-2.48201	1.14e-27	-2.29045	1.07e-23
Mgst2	ENSMUSG00000074604	3.85951	1.24e-26	-1.3283	1.62e-05	-2.25553	1.02e-11
Ecscr	ENSMUSG00000073599	1.55775	0.00202066	-2.93227	4.2e-06	-2.24854	0.000812933
Ccl17	ENSMUSG00000031780	7.94685	8.62e-08	-2.03823	0.00543085	-2.23922	0.0125211
Rgcc	ENSMUSG00000022018	5.82787	9.69e-71	-1.82961	1.16e-13	-2.22319	1.94e-18
Spp1	ENSMUSG00000029304	2.67031	1.68e-32	-2.61325	9.76e-31	-2.18639	4.41e-22
Elobl	ENSMUSG00000057534	1.44587	1.35e-07	-1.9152	3.85e-11	-2.18116	6.55e-13
Ramp2	ENSMUSG00000001240	3.5399	2.11e-26	-3.93475	4.59e-28	-2.15575	5.12e-12
Olfm2	ENSMUSG00000032172	4.58022	2.07e-62	-1.11856	5.84e-06	-2.15145	9.52e-19
Strip2	ENSMUSG00000039629	2.5117	3.38e-06	-3.38542	7.42e-08	-2.12644	0.000503349
Fgfr3	ENSMUSG00000054252	1.32105	7.89e-07	-1.858	3.6e-11	-2.11716	6.63e-13
Psmb8	ENSMUSG00000024338	1.57328	2.08e-05	-2.35308	7.59e-09	-2.07561	1.89e-06
Adgrf1	ENSMUSG00000041293	9.3401	6.41e-18	-5.17765	1.63e-14	-2.06809	4.62e-05
E230025N22Rik	ENSMUSG00000044719	1.56024	2.53e-05	-1.78088	8.25e-06	-2.06257	2.42e-06
Igfals	ENSMUSG00000046070	3.47305	3.22e-17	-3.36399	1.61e-15	-1.98663	5.65e-07
Hvcn1	ENSMUSG00000064267	1.56165	1.83e-06	-2.17003	1.8e-09	-1.97937	1.28e-07
Timp4	ENSMUSG00000030317	9.42925	1.06e-74	-2.21603	1.2e-17	-1.9754	5.51e-14
Tfcp2l1	ENSMUSG00000026380	5.15253	3.14e-23	-3.0773	3.84e-14	-1.94653	7.75e-07
Grhl1	ENSMUSG00000020656	1.81977	0.00405837	-2.69357	0.000221546	-1.94258	0.0132232
Acsm3	ENSMUSG00000030935	1.51214	2.27e-05	-3.39069	2.71e-14	-1.93762	2.87e-06
Gm3435	ENSMUSG00000116895	1.17523	0.000677663	-2.03768	2.04e-07	-1.91687	3.12e-06
Igfbp3	ENSMUSG00000020427	1.6569	2.91e-08	-6.74885	5.95e-36	-1.90963	9.73e-09
Npb	ENSMUSG00000044034	2.50173	0.00026387	-2.65067	0.000326729	-1.89969	0.0179932
Pkdcc	ENSMUSG00000024247	2.71737	1.87e-29	-1.38798	8.81e-09	-1.8989	4.62e-15
Aoc3	ENSMUSG00000019326	1.99475	2.83e-17	-2.96544	1.58e-32	-1.87686	1.65e-14
Cyp2d22	ENSMUSG00000061740	4.06122	1.44e-36	-3.369	2.95e-28	-1.87078	5.2e-11
Lrrc36	ENSMUSG00000054320	2.72989	1.47e-07	-2.93859	1.01e-07	-1.86368	0.000631949
Actn3	ENSMUSG00000006457	1.76105	2.83e-10	-2.15923	2.36e-13	-1.84106	1.02e-09
H3f4	ENSMUSG00000080152	1.42174	0.019176	-1.53308	0.0166386	-1.83489	0.0132742
Zdhhc23	ENSMUSG00000036304	3.38615	3.54e-10	-2.77051	7.61e-08	-1.8219	0.000692367
Frat1	ENSMUSG00000067199	1.55775	0.00202066	-2.20695	0.000177079	-1.79451	0.00557186
Igfbp5	ENSMUSG00000026185	2.03505	9.88e-17	-1.0606	3.85e-05	-1.78513	2.53e-12
Rspo2	ENSMUSG00000051920	1.51198	1.2e-11	-1.6648	2.44e-13	-1.73869	2.96e-14
Runx2	ENSMUSG00000039153	1.8333	5.5e-16	-1.94512	3.16e-17	-1.72571	1.54e-13
Dlx5	ENSMUSG00000029755	2.03939	5.25e-18	-3.83059	6.2e-48	-1.72347	1.58e-12
Satb2	ENSMUSG00000038331	2.13589	1.83e-15	-1.59235	4.11e-09	-1.6722	2.99e-09
Gm12216	ENSMUSG00000081769	2.87806	2.39e-11	-1.99663	1.35e-06	-1.66044	0.00020792
Slc11a1	ENSMUSG00000026177	1.27179	0.00397288	-2.1079	1.98e-05	-1.65153	0.00241114
Zfp977	ENSMUSG00000092335	2.17334	3.65e-06	-1.33201	0.00580572	-1.6079	0.00393945
Slc16a4	ENSMUSG00000027896	1.51084	5.04e-10	-1.98812	3.12e-15	-1.59587	5.26e-10
Plxnc1	ENSMUSG00000074785	3.25428	4.47e-11	-1.93426	1.21e-05	-1.59007	0.000931952
Trf	ENSMUSG00000032554	2.43612	8.83e-10	-9.7489	2.55e-22	-1.58584	0.000180408
Rnf130	ENSMUSG00000020376	1.48464	0.000378494	-4.54602	7.31e-13	-1.58088	0.00186833
Ehf	ENSMUSG00000012350	2.36242	1.48e-20	-3.00753	9.15e-29	-1.56896	2.09e-09
Apol6	ENSMUSG00000033576	1.15942	0.00166466	-3.73179	7.48e-15	-1.56331	0.000333887
Enpp1	ENSMUSG00000037370	1.49643	2.21e-09	-1.73351	1.99e-11	-1.53889	8.23e-09
Dyrk4	ENSMUSG00000030345	1.04393	0.0181889	-2.15026	1.09e-05	-1.5344	0.00376546
Dnajc12	ENSMUSG00000036764	1.37287	3.76e-06	-1.52904	8.47e-07	-1.53186	3.12e-06
Cnr1	ENSMUSG00000044288	2.23215	1.62e-09	-1.68391	9.45e-06	-1.52433	0.000161601
Zfp467	ENSMUSG00000068551	1.69626	3.9e-07	-1.03153	0.00342505	-1.5213	3.82e-05
Gpx4	ENSMUSG00000075706	1.87232	3.05e-17	-2.05641	6.49e-20	-1.52062	3.5e-11
Plaat3	ENSMUSG00000060675	2.03302	2.07e-18	-2.16271	6.38e-20	-1.50657	4.23e-10
Chrdl1	ENSMUSG00000031283	2.7643	7.07e-10	-1.19446	0.00695908	-1.49944	0.00213793
Rcsd1	ENSMUSG00000040723	1.95429	1.77e-07	-1.6705	1.83e-05	-1.47731	0.000478332
Adamts15	ENSMUSG00000033453	5.89763	1.11e-58	-6.43161	8.47e-60	-1.46912	4.67e-08
Bmper	ENSMUSG00000031963	1.85958	1.77e-15	-1.26877	1.85e-07	-1.46867	1.93e-09
Fgd4	ENSMUSG00000022788	4.55041	8.46e-28	-2.86964	7.83e-16	-1.44317	2.46e-05
Fam43a	ENSMUSG00000046546	2.76169	6.44e-34	-1.5227	3.23e-11	-1.44156	6.4e-10
Fgfr2	ENSMUSG00000030849	1.39774	5.61e-09	-4.7875	2.76e-57	-1.42577	2e-08
Apoc4	ENSMUSG00000074336	5.89828	1.97e-22	-1.11997	0.00381867	-1.42547	0.000566571
Myo7a	ENSMUSG00000030761	3.26736	2.95e-07	-1.80221	0.0018063	-1.4194	0.029846
Tbkbp1	ENSMUSG00000038517	4.63617	2.28e-53	-1.55055	7.08e-10	-1.38514	1.02e-07
Slc26a4	ENSMUSG00000020651	9.14517	4.85e-16	-5.90137	8.8e-14	-1.32404	0.0150655
Fxyd1	ENSMUSG00000036570	2.4852	6.74e-25	-1.13028	5.41e-06	-1.32074	1.3e-07
Gp5	ENSMUSG00000047953	2.43545	2.27e-05	-1.80221	0.0018063	-1.32062	0.0440509
Rab17	ENSMUSG00000026304	3.44027	2.54e-08	-1.59127	0.0030587	-1.31415	0.0446139
Mtss2	ENSMUSG00000033763	1.37357	9.54e-10	-1.43964	4.13e-10	-1.30368	3.36e-08
Tmem229b	ENSMUSG00000046157	2.53809	1.53e-17	-2.65047	1.2e-17	-1.30094	2.52e-05
Sema6b	ENSMUSG00000001227	1.66764	0.000145165	-2.17098	8.25e-06	-1.28094	0.0174297
Mfsd4b1	ENSMUSG00000038522	1.617	4.08e-05	-1.70612	7.52e-05	-1.27709	0.00699248
Fam83a	ENSMUSG00000051225	6.06672	8.2e-25	-2.13378	1.99e-08	-1.27284	0.00131703
Cfap100	ENSMUSG00000048794	4.4933	2.49e-42	-2.93515	1.93e-24	-1.26953	7.64e-06
Shroom1	ENSMUSG00000018387	1.98135	7.02e-11	-4.35342	1.8e-27	-1.26308	0.000144178
Plpp3	ENSMUSG00000028517	2.42028	4.8e-27	-2.96942	4.47e-38	-1.24694	1.39e-07
Fcor	ENSMUSG00000089665	1.8048	3.81e-06	-1.96722	2.22e-06	-1.23205	0.00832761
Rilp	ENSMUSG00000038195	2.36626	1.15e-08	-2.04682	1.36e-06	-1.23104	0.0102699
Septin4	ENSMUSG00000020486	4.17787	3.47e-18	-2.8039	1.2e-11	-1.16039	0.00608308
Tppp3	ENSMUSG00000014846	2.35417	2.42e-23	-3.29851	2.05e-39	-1.15138	4.8e-06
Sort1	ENSMUSG00000068747	2.82778	9.65e-29	-1.6279	5.79e-11	-1.15058	1.28e-05
Dclk2	ENSMUSG00000028078	1.63247	2.3e-13	-1.13322	1.51e-06	-1.14925	1.66e-06
Slc9a3r1	ENSMUSG00000020733	1.42237	8.88e-09	-1.82709	8.65e-13	-1.13746	2.78e-05
Gramd1c	ENSMUSG00000036292	1.74586	6.6e-11	-1.7966	8.25e-11	-1.10061	0.000211342
Acacb	ENSMUSG00000042010	2.42375	4.04e-19	-2.15633	4.1e-15	-1.08308	0.000207757
Hic1	ENSMUSG00000043099	2.3155	6.43e-10	-2.44596	7.06e-10	-1.07713	0.0107408
Cuedc1	ENSMUSG00000018378	1.34504	3.54e-09	-1.05323	1.36e-05	-1.06132	2.05e-05
Pitpnc1	ENSMUSG00000040430	2.08534	1.54e-15	-1.742	6.87e-11	-1.04842	0.000295127
Selenbp1	ENSMUSG00000068874	3.43422	7.77e-32	-1.29885	1.43e-06	-1.02052	0.000460744
Fbln7	ENSMUSG00000027386	2.25858	2.14e-11	-3.22201	4.22e-17	-1.01257	0.00774809
